# Supplementary material for: A Strategy for Selecting “Q-Markers” of Chinese Medical Preparation via Components Transfer Process Analysis with Application to the Quality Control of Shengmai Injection
Source: Molecules. 2019 May 10;24(9):1811. doi: 10.3390/molecules24091811 (PMC6539032; doi:10.3390/molecules24091811)
Supplement: Supplementary file 1 [file molecules-24-01811-s001.zip]

Archive with 3 entries (2 files):
- supplementary files/
- supplementary files/supporting date.docx
- supplementary files/~$pporting date.docx
